# Supplementary material for: Identification of pathogens in the invasive hornet Vespa velutina and in native Hymenoptera (Apidae, Vespidae) from SW-Europe
Source: Sci Rep. 2021 May 27;11:11233. doi: 10.1038/s41598-021-90615-7 (PMC8160249; doi:10.1038/s41598-021-90615-7)
Supplement: Supplementary file 2 — Supplementary Tables. [file 41598_2021_90615_MOESM2_ESM.xlsx]

## Sheet: Table S1
Supplementary Table S1. Parasites detected.
	No. of specimens			Nosematidae			Trypanosomatidae			Lipotrophidae
Sample		Host group		Microscopy	SSU-rRNA		rpb1	topoII		SSU-rRNA
1	3	Bombus spp								A. bombi
3	4	Bombus spp					C. bombi	C. bombi		A. bombi
3p	3	Bombus spp					C. bombi, C. mellificae, L. passim	C. bombi, C. mellificae, L. passim
7	5	Bombus spp
11	5	Bombus spp
13	2	Bombus spp					C. bombi	C. bombi
13p	2	Bombus spp
15	3	Bombus spp					C. bombi	C. bombi
15D	1	Bombus spp
18	2	Bombus spp					C. bombi	C. bombi
19A	1	Bombus spp		+	N. bombi
22	4	Bombus spp					C. bombi	C. bombi
23	3	Bombus spp					C. bombi	C. bombi
26	2	Bombus spp		+	N. bombi		C. bombi	C. bombi
29	3	Bombus spp					C. bombi	C. bombi
29D	1	Bombus spp
31A	1	Bombus spp		+	N. bombi
46	2	Bombus spp
48	4	Bombus spp		+			C. bombi	C. bombi		A. bombi
48A	1	Bombus spp
50	2	Bombus spp					C. bombi	C. bombi
50C	1	Bombus spp								A. bombi
139	1	Bombus spp					C. mellificae			A. bombi
153	1	Bombus spp
154	1	Bombus spp						C. bombi		A. bombi
5A	3	Polistes spp		+	Nosema sp					A. bombi
19C	1	Polistes spp
23E	5	Polistes spp		+						A. bombi
29E	1	Polistes spp						L. passim
36A	2	Polistes spp
41B	5	Polistes spp					Crithidia sp. (R3)	Crithidia sp. (N3)		A. bombi
43B	3	Polistes spp					C. mellificae, C. bombi	C. bombi
44B	2	Polistes spp								A. bombi
49A	1	Polistes spp					C. mellificae, C. bombi	C. bombi
142	1	Polistes spp
165FG	5	Polistes spp		+						A. bombi
3v	5	Vespula spp								A. bombi
15v	5	Vespula spp
18C	1	Vespula spp
19B	1	Vespula spp
26v	5	Vespula spp								A. bombi
29F	2	Vespula spp		+	Nosema sp					A. bombi
38v	5	Vespula spp								A. bombi
41A	1	Vespula spp								A. bombi
43A	3	Vespula spp					L. passim	C. bombi		A. bombi
44A	1	Vespula spp								A. bombi
98A	3	Vespula spp		+			L. passim	C. bombi
115	1	Vespula spp					C. bombi	C. bombi
121	1	Vespula spp								A. bombi
123	1	Vespula spp					L. passim
127	1	Vespula spp								A. bombi
138	1	Vespula spp					C. mellificae
140	1	Vespula spp					C. bombi
141	1	Vespula spp					Crithidia sp. (R2)	C. bombi
143	1	Vespula spp
148	1	Vespula spp					L. passim
169v	5	Vespula spp		+	Nosema sp		C. acanthocephali	C. acanthocephali
15Vc	1	V. crabro
19	4	V. crabro
22Vc	4	V. crabro
23Vc	1	V. crabro
26Vc	1	V. crabro		+
29Vc	2	V. crabro								A. bombi
51	5	V. crabro			Nosema sp					A. bombi
57	1	V. crabro
71	4	V. crabro			N. thomsoni					A. bombi
73	4	V. crabro			N. thomsoni			C. bombi, L. passim
75	1	V. crabro						C. bombi, L. passim		A. bombi
94	3	V. crabro
95	1	V. crabro
97	1	V. crabro					C. mellificae, L. passim	L. passim		A. bombi
98	2	V. crabro
99	4	V. crabro
125	1	V. crabro					C. bombi	C. bombi
126	1	V. crabro			N. ceranae
128	1	V. crabro
129	1	V. crabro								A. bombi
156	5	V. crabro
164	2	V. crabro			N. thomsoni		L. passim			A. bombi
167	5	V. crabro
P1	5	V. crabro
P2	2	V. crabro
P3	3	V. crabro								A. bombi
P4	2	V. crabro					L. passim
P5	2	V. crabro					C. bombi			A. bombi
P6	4	V. crabro
P7	2	V. crabro		+
P8	5	V. crabro
2	5	V. velutina
4	5	V. velutina		+				C. bombi		A. bombi
6	5	V. velutina			N. thomsoni			C. acanthocephali
8	5	V. velutina					Crithidia sp. (R1)	L. passim, Crithidia sp. (N1)		A. bombi
9	5	V. velutina		+	Nosema sp		C. acanthocephali	C. acanthocephali
10	5	V. velutina					C. mellificae	C. bombi		A. bombi
12	5	V. velutina
14	5	V. velutina			N. thomsoni			Crithidia sp. (N1)
16	5	V. velutina
17	5	V. velutina
20	5	V. velutina			N. thomsoni					A. bombi
21	5	V. velutina
24	5	V. velutina
25	5	V. velutina								A. bombi
27	5	V. velutina						C. bombi
30	5	V. velutina
32	5	V. velutina
33	5	V. velutina
34	5	V. velutina
35	5	V. velutina
37	5	V. velutina					C. mellificae, C. bombi			A. bombi
39	5	V. velutina					C. bombi	C. bombi		A. bombi
40	5	V. velutina			Nosema sp
42	5	V. velutina					C. mellificae, L. passim, Crithidia spp. (R3/R4)
44	5	V. velutina
45	5	V. velutina					C. mellificae, C. bombi			A. bombi
47	5	V. velutina								A. bombi
52	5	V. velutina					C. acanthocephali	C. acanthocephali
53	5	V. velutina
54	5	V. velutina		+	Nosema sp		C. acanthocephali	C. acanthocephali
55	3	V. velutina
56	5	V. velutina		+	N. thomsoni
58	4	V. velutina
60	4	V. velutina
61	5	V. velutina			N. thomsoni		C. mellificae
62	5	V. velutina
63	3	V. velutina
64	3	V. velutina
65	3	V. velutina		+	Nosema sp		C. bombi			A. bombi
66	1	V. velutina
67	1	V. velutina
68	5	V. velutina
70	5	V. velutina		+	N. ceranae, N. thomsoni			C. bombi
72	4	V. velutina
74	1	V. velutina
78	5	V. velutina						L. passim
79	4	V. velutina
80	5	V. velutina
81	1	V. velutina
82	5	V. velutina					C. mellificae, Crithida spp. (R3/R4)	C. mellificae, Crithida sp. (N2)
83	5	V. velutina
84	5	V. velutina
85	5	V. velutina
86	5	V. velutina
87	5	V. velutina		+	N. thomsoni
88	2	V. velutina
89	5	V. velutina						C. bombi
90	5	V. velutina
91	5	V. velutina
92	4	V. velutina
93	5	V. velutina
96	2	V. velutina					L. passim	C. bombi, C. mellificae, L. passim		A. bombi
100	5	V. velutina						C. bombi
101	5	V. velutina
102	3	V. velutina			N. thomsoni					A. bombi
103	3	V. velutina
104	4	V. velutina								A. bombi
105	5	V. velutina
107	5	V. velutina
108	1	V. velutina
109	4	V. velutina
155	5	V. velutina
157	3	V. velutina								A. bombi
158	5	V. velutina						C. bombi
159	2	V. velutina						C. bombi
161	5	V. velutina
162	5	V. velutina
163	5	V. velutina			N. ceranae, N. thomsoni
166	5	V. velutina
Note. + , positive for Nosema-like spores.

## Sheet: Table S2
	topoII	rpb1
C. acanthocephali	1.17904	0.694667
C. bombi	0.155894	0
C. mellificae	3.11446	1.06518
L. passim	0	0.174601

## Sheet: Table S3
Clade	T1	T2	T3	Ca	Cb	Cm	Ce	Lp	Bc	Lepto	Leis	Tc
T1		26.7532	19.7092	10.9932	6.61351	9.02937	9.0919	10.0989	21.4679	8.32217	12.1227	28.6988
T2	46.4132		4.71875	4.83347	4.73567	4.41287	4.70468	4.7281	4.71642	3.85793	4.11924	4.7591
T3	45.2977	49.8816		4.81963	5.04779	5.04196	5.05346	4.84566	4.84383	4.22322	4.45199	4.78459
C. acanthocephali	35.7753	54.2206	40.8458		4.92868	4.52908	5.04794	4.6703	4.61426	4.02259	4.20548	5.04536
C. bombi	45.9634	45.406	46.778	48.5654		4.54078	5.15475	4.87279	4.52634	4.17406	4.45442	4.755
C. mellificae	36.1011	51.3642	52.089	35.9307	56.7482		5.01915	4.81042	4.39009	4.00187	3.92569	4.85917
C. expoeki	43.9155	50.7066	46.8776	41.8101	49.1332	48.7083		5.02083	4.7376	3.94635	4.77698	5.03636
Lotmaria passim	38.1781	55.2738	43.8898	33.6864	56.6129	36.8039	45.5084		4.34585	3.79037	4.18702	4.94746
Blastocrithidia culicis	38.1609	47.0419	34.697	33.7838	48.2662	38.4698	43.943	33.6497		3.83937	4.12772	4.95097
Leptomonas sp.	39.4156	55.5516	44.3053	46.9315	52.0837	46.7221	51.1024	36.2578	43.0368		3.87686	4.0377
Leishmania sp.	44.7211	59.4988	44.2238	36.2485	50.2806	39.3507	50.0467	34.4235	36.3982	45.109		3.9814
Trypanosoma cruzi	63.5903	64.4347	67.0606	66.065	62.2904	56.1298	56.3226	57.2774	62.9401	61.8669	62.2033

## Sheet: Table S4
Clade	R1	R2	R3	R4	Ca	Cb	Cm	Ce	Lp	Lepto	Leis	Tc
R1		3.44891	3.6732	4.68137	4.06355	4.29142	4.31756	4.26663	3.90518	3.62457	3.88668	4.98929
R2	20.4428		4.21282	4.85873	4.38211	4.86106	4.59339	4.45825	4.35775	3.85556	4.07738	5.03204
R3	24.0523	27.0161		4.53366	4.15276	4.61575	4.50724	4.42471	4.27382	3.93212	3.99512	4.91559
R4	33.9345	31.7664	30.9278		4.52463	4.94729	2.46132	5.01684	4.38486	3.87078	4.18554	4.75356
C. acanthocephali	28.0505	32.7271	26.072	29.6154		4.57746	4.15439	4.73727	4.00726	3.83256	3.86451	4.83767
C. bombi	35.4113	36.4659	35.8897	36.2054	40.0377		4.74971	4.52048	4.59014	3.89084	4.31615	5.05215
C. mellificae	31.3734	31.2785	29.3612	7.01907	25.1787	34.7749		4.93692	4.11338	3.51879	3.95994	4.58351
C. expoeki	29.9934	30.8285	35.3055	38.2592	35.3963	39.0666	39.1677		4.6614	4.01288	4.19037	5.03775
L. passim	24.2473	34.6501	29.6376	25.7791	23.1532	37.16	24.9648	35.5618		3.90424	4.06438	4.97214
Leptomonas sp	31.8624	36.2164	31.199	34.0564	32.2044	35.1237	30.6066	36.9461	34.1983		3.68765	4.29126
Leishmania sp	32.255	40.3909	37.3677	39.9114	35.4627	40.7125	38.1216	42.045	34.7352	38.3084		4.67235
Trypanosoma. cruzi	51.1003	53.4682	50.5401	56.9106	58.0521	51.0138	54.4411	55.9987	56.6548	50.7606	51.3117

## Sheet: Table S5
Supplementary Table S5. Observed frequencies of simultaneous detection of common parasites.
	Cb vs Cm	Cb vs Lp	Lp vs Cm	Cb vs Ca	Cb vs Ab	N/L	T/N	L/T
Sp1	37	37	14	37	43	43	56	56
Sp2	13	14	13	6	37	24	24	43
Sp1+Sp2	7	7	4	0	13	8	10	18
Hypergeometric distr. P (X ≥ x)	0.00882601	0.0147591	0.0138811	1	0.0956642	0.235912	0.231858	0.111988

## Sheet: Table S6
Supplementary Table 6. Primers used in this study.
Parasite group	Locus	Primer name	Sequence 5'-3'	Annealing Temperature	Amplicon length	Ref.
Nosematidae	SSU	Nos SSU-F	TGGACTGCTCAGTAATACTCACTT	60 ºC	256	Bartolomé et al. 2020a
		Nos SSU-R	ACTTCCCATAACTGCCTCAGA
Trypanosomatidae	RPB1	TrypRPB1-F	AGGCGGAGCTGATYGAGATG	65 ºC	490	Bartolomé et al. 2018
		TrypRPB1-R	ACCGAGAAGGCRAAGCARTAG
	TOPII	TrypTOP-F	CACAAGCGCATYATGGACCT	62 ºC	416	Bartolomé et al. 2018
		TrypTOP-R	TTRCTCTGCGAGTCGAACTT
Lipotrophidae	SSU	Neog SSU-F	GCGCGCTACACTGATACAC	64 ºC	222	Bartolomé et al. 2020a
		Neog SSU-R	TTGTCCGTATTGTTCACCGGA
